# Supplementary material for: Th2 cytokine bias induced by silver nanoparticles in peripheral blood mononuclear cells of common bottlenose dolphins (Tursiops truncatus)
Source: PeerJ. 2018 Sep 17;6:e5432. doi: 10.7717/peerj.5432 (PMC6147119; doi:10.7717/peerj.5432)
Supplement: Supplemental Information 2 [file peerj-06-5432-s002.xlsx]

## Sheet: Early apoptotic-Con A
ctrl	0.1	1	10
1	0.829156	1.12178	1.26297
1	0.896358	0.992597	1.15013
1	1.07883	0.717402	0.826227
1	1.1488	0.953012	1.24398
1	1.11131	0.922956	0.831803
1	1.09231	0.86688	0.848291
1	1.06178	0.914909	1.56382
1	0.899543	1.06252	1.05444

## Sheet: Late apoptosis-necrotic- Con A
ctrl	0.1	1	10
1	1.31022	0.766423	5.11071
1	1.2287	1.46487	5.18535
1	1.35847	1.01175	4.0431
1	1.37146	1.49446	5.05781
1	0.956311	0.712621	3.05146
1	1.08617	1.05329	2.76304
1	1.02553	0.672586	1.30966
1	0.759783	0.708696	0.970652

## Sheet: Early apoptotic-non-Con A 
ctrl	0.1	1	10
1	1.30458	1.57863	2.21985
1	1.18094	1.72858	1.95196
1	1.02707	0.624726	1.76701
1	0.969507	0.652854	1.68139
1	0.823364	0.854093	0.722965
1	0.929977	0.824485	0.851487
1	0.82674	0.920669	0.891686
1	0.844294	0.924746	0.666441

## Sheet: Late apoptosis-necrotic-nonConA
ctrl	0.1	1	10
1	1.41667	2.52083	3.91667
1	1.92771	5.95181	4.78313
1	0.59887	0.269303	1.51601
1	1.08032	0.771084	2.24498
1	0.948513	1.1762	1.15904
1	0.909314	1.28922	1.17034
1	1.84301	1.57532	1.86025
1	0.922049	1.55011	1.69488
