# Supplementary material for: Th2 cytokine bias induced by silver nanoparticles in peripheral blood mononuclear cells of common bottlenose dolphins (Tursiops truncatus)
Source: PeerJ. 2018 Sep 17;6:e5432. doi: 10.7717/peerj.5432 (PMC6147119; doi:10.7717/peerj.5432)
Supplement: Supplemental Information 3 [file peerj-06-5432-s003.xlsx]

## Sheet: 工作表1
GAPDH		B2M		IL-2		IL-4
Dilution	Ct value	Dilution	Ct value	Dilution	Ct value	Dilution	Ct value
-2.69897	10.98	-2.69897	7.545	-2.69897	6.355	-2.69897	13.38
-3.69897	14.615	-3.69897	11.42	-3.69897	10.395	-3.69897	16.95
-4.69897	18.35	-4.69897	14.82	-4.69897	13.875	-4.69897	20.405
-5.69897	21.66	-5.69897	18.8	-5.69897	17.425	-5.69897	24.14
-6.69897	25.195	-6.69897	21.895	-6.69897	20.51	-6.69897	27.285
-7.69897	28.275	-7.69897	25.505	-7.69897	24.06	-7.69897	30.45
-8.69897	30.385	-8.69897	28.395	-8.69897	27.995	-8.69897	33.26
IL-10		IL-12		IFN-γ		TNF-ɑ
Dilution	Ct value	Dilution	Ct value	Dilution	Ct value	Dilution	Ct value
-2.69897	6.48	-2.69897	8.55	-2.69897	12.725	-2.69897	12.825
-3.69897	10.05	-3.69897	12.01	-3.69897	16.785	-3.69897	16.53
-4.69897	13.89	-4.69897	15.77	-4.69897	20.055	-4.69897	20.135
-5.69897	17.38	-5.69897	19.14	-5.69897	24.28	-5.69897	23.83
-6.69897	20.88	-6.69897	22.8	-6.69897	26.775	-6.69897	27.195
-7.69897	24.455	-7.69897	26.3	-7.69897	30.865	-7.69897	29.975
-8.69897	27.19	-8.69897	29.87	-8.69897	33.935	-8.69897	32.185
