# Supplementary material for: Th2 cytokine bias induced by silver nanoparticles in peripheral blood mononuclear cells of common bottlenose dolphins (Tursiops truncatus)
Source: PeerJ. 2018 Sep 17;6:e5432. doi: 10.7717/peerj.5432 (PMC6147119; doi:10.7717/peerj.5432)
Supplement: Supplemental Information 5 — The cPBMCs with 4 h incubation without C-AgNP20 treatment were used as control for the calculation of cytokine expression level by ΔΔCT method. In addition, the geometric means of two HKGs, GAPDH and B2M, of each samples were determined and used to normalize the the expression levels of target genes [file peerj-06-5432-s006.xlsx]

## Sheet: 01
		△
GAPDH/B2M_0	21.6735	IL-2_0	5.45653	IL-4_0	6.07653	IL-10_0	5.38153	IL-12_0	5.97153	INF-γ_0	2.34153	TNF-α_0	1.08153
GAPDH/B2M_0.1	21.0508	IL-2_0.1	4.6642	IL-4_0.1	5.4892	IL-10_0.1	5.3642	IL-12_0.1	6.3042	INF-γ_0.1	1.7342	TNF-α_0.1	1.4192
GAPDH/B2M_1	20.5538	IL-2_1	4.52623	IL-4_1	5.29123	IL-10_1	5.62123	IL-12_1	5.89123	INF-γ_1	1.83123	TNF-α_1	1.37623
IL-2_M	32.305	△△(to 0)
IL-2_0	27.13	IL-2_0	0	IL-4_0	0	IL-10_0	0	IL-12_0	0	INF-γ_0	0	TNF-α_0	0
IL-2_0.1	25.715	IL-2_0.1	-0.792321	IL-4_0.1	-0.587321	IL-10_0.1	-0.0173211	IL-12_0.1	0.332679	INF-γ_0.1	-0.607321	TNF-α_0.1	0.337679
IL-2_1	25.08	IL-2_1	-0.930295	IL-4_1	-0.785295	IL-10_1	0.239705	IL-12_1	-0.0802952	INF-γ_1	-0.510295	TNF-α_1	0.294705
IL-4_M	33.46	Result
IL-4_0	27.75	IL-2_0	1	IL-4_0	1	IL-10_0	1	IL-12_0	1	INF-γ_0	1	TNF-α_0	1
IL-4_0.1	26.54	IL-2_0.1	1.73186	IL-4_0.1	1.50245	IL-10_0.1	1.01208	IL-12_0.1	0.794061	INF-γ_0.1	1.52343	TNF-α_0.1	0.791313
IL-4_1	25.845	IL-2_1	1.90567	IL-4_1	1.72344	IL-10_1	0.846919	IL-12_1	1.05723	INF-γ_1	1.42434	TNF-α_1	0.815239
IL-10_M	27.53
IL-10_0	27.055	IL-2_0	IL-2_0.1	IL-2_1
IL-10_0.1	26.415	1	1.73186	1.90567
IL-10_1	26.175	IL-4_0	IL-4_0.1	IL-4_1
IL-12_M	28.93	1	1.50245	1.72344
IL-12_0	27.645	IL-10_0	IL-10_0.1	IL-10_1
IL-12_0.1	27.355	1	1.01208	0.846919
IL-12_1	26.445	IL-12_0	IL-12_0.1	IL-12_1
INF-γ_M	30.1	1	0.794061	1.05723
INF-γ_0	24.015	INF-γ_0	INF-γ_0.1	INF-γ_1
INF-γ_0.1	22.785	1	1.52343	1.42434
INF-γ_1	22.385	TNF-α_0	TNF-α_0.1	TNF-α_1
TNF-α_M	23.42	1	0.791313	0.815239
TNF-α_0	22.755
TNF-α_0.1	22.47
TNF-α_1	21.93

## Sheet: 02
		△
GAPDH/B2M_0	20.4282	IL-2_0	6.90679	IL-4_0	5.17679	IL-10_0	5.82179	IL-12_0	5.68679	INF-γ_0	3.29179	TNF-α_0	3.31679
GAPDH/B2M_0.1	20.3286	IL-2_0.1	6.57138	IL-4_0.1	4.82138	IL-10_0.1	5.98138	IL-12_0.1	5.57638	INF-γ_0.1	3.07638	TNF-α_0.1	3.01638
GAPDH/B2M_1	19.9695	IL-2_1	6.53545	IL-4_1	4.73045	IL-10_1	5.72045	IL-12_1	5.64545	INF-γ_1	2.98045	TNF-α_1	3.30045
IL-2_M	31.56	△△(to 0)
IL-2_0	27.335	IL-2_0	0	IL-4_0	0	IL-10_0	0	IL-12_0	0	INF-γ_0	0	TNF-α_0	0
IL-2_0.1	26.9	IL-2_0.1	-0.335412	IL-4_0.1	-0.355412	IL-10_0.1	0.159588	IL-12_0.1	-0.110412	INF-γ_0.1	-0.215412	TNF-α_0.1	-0.300412
IL-2_1	26.505	IL-2_1	-0.371337	IL-4_1	-0.446337	IL-10_1	-0.101337	IL-12_1	-0.0413366	INF-γ_1	-0.311337	TNF-α_1	-0.0163366
IL-4_M	33.635	Result
IL-4_0	25.605	IL-2_0	1	IL-4_0	1	IL-10_0	1	IL-12_0	1	INF-γ_0	1	TNF-α_0	1
IL-4_0.1	25.15	IL-2_0.1	1.26174	IL-4_0.1	1.27935	IL-10_0.1	0.895281	IL-12_0.1	1.07954	INF-γ_0.1	1.16104	TNF-α_0.1	1.2315
IL-4_1	24.7	IL-2_1	1.29355	IL-4_1	1.36258	IL-10_1	1.07277	IL-12_1	1.02907	INF-γ_1	1.24086	TNF-α_1	1.01139
IL-10_M	30.265
IL-10_0	26.25	IL-2_0	IL-2_0.1	IL-2_1
IL-10_0.1	26.31	1	1.26174	1.29355
IL-10_1	25.69	IL-4_0	IL-4_0.1	IL-4_1
IL-12_M	30.105	1	1.27935	1.36258
IL-12_0	26.115	IL-10_0	IL-10_0.1	IL-10_1
IL-12_0.1	25.905	1	0.895281	1.07277
IL-12_1	25.615	IL-12_0	IL-12_0.1	IL-12_1
INF-γ_M	31.055	1	1.07954	1.02907
INF-γ_0	23.72	INF-γ_0	INF-γ_0.1	INF-γ_1
INF-γ_0.1	23.405	1	1.16104	1.24086
INF-γ_1	22.95	TNF-α_0	TNF-α_0.1	TNF-α_1
TNF-α_M	27.835	1	1.2315	1.01139
TNF-α_0	23.745
TNF-α_0.1	23.345
TNF-α_1	23.27

## Sheet: 03
		△
GAPDH/B2M_0	21.3847	IL-2_0	6.98027	IL-4_0	6.00027	IL-10_0	5.51027	IL-12_0	5.26027	INF-γ_0	4.51527	TNF-α_0	2.45027
GAPDH/B2M_0.1	20.697	IL-2_0.1	6.32797	IL-4_0.1	4.99297	IL-10_0.1	5.47797	IL-12_0.1	5.15797	INF-γ_0.1	3.78797	TNF-α_0.1	2.52797
GAPDH/B2M_1	20.4465	IL-2_1	6.18349	IL-4_1	5.44349	IL-10_1	6.12349	IL-12_1	5.82849	INF-γ_1	3.89349	TNF-α_1	2.68349
IL-2_M	32.11	△△(to 0)
IL-2_0	28.365	IL-2_0	0	IL-4_0	0	IL-10_0	0	IL-12_0	0	INF-γ_0	0	TNF-α_0	0
IL-2_0.1	27.025	IL-2_0.1	-0.6523	IL-4_0.1	-1.0073	IL-10_0.1	-0.0322995	IL-12_0.1	-0.1023	INF-γ_0.1	-0.7273	TNF-α_0.1	0.0777005
IL-2_1	26.63	IL-2_1	-0.796773	IL-4_1	-0.556773	IL-10_1	0.613227	IL-12_1	0.568227	INF-γ_1	-0.621773	TNF-α_1	0.233227
IL-4_M	33.155	Result
IL-4_0	27.385	IL-2_0	1	IL-4_0	1	IL-10_0	1	IL-12_0	1	INF-γ_0	1	TNF-α_0	1
IL-4_0.1	25.69	IL-2_0.1	1.57167	IL-4_0.1	2.01014	IL-10_0.1	1.02264	IL-12_0.1	1.07348	INF-γ_0.1	1.65554	TNF-α_0.1	0.947567
IL-4_1	25.89	IL-2_1	1.73721	IL-4_1	1.47098	IL-10_1	0.653733	IL-12_1	0.674445	INF-γ_1	1.53877	TNF-α_1	0.85073
IL-10_M	28.46
IL-10_0	26.895	IL-2_0	IL-2_0.1	IL-2_1
IL-10_0.1	26.175	1	1.57167	1.73721
IL-10_1	26.57	IL-4_0	IL-4_0.1	IL-4_1
IL-12_M	27.9	1	2.01014	1.47098
IL-12_0	26.645	IL-10_0	IL-10_0.1	IL-10_1
IL-12_0.1	25.855	1	1.02264	0.653733
IL-12_1	26.275	IL-12_0	IL-12_0.1	IL-12_1
INF-γ_M	31.23	1	1.07348	0.674445
INF-γ_0	25.9	INF-γ_0	INF-γ_0.1	INF-γ_1
INF-γ_0.1	24.485	1	1.65554	1.53877
INF-γ_1	24.34	TNF-α_0	TNF-α_0.1	TNF-α_1
TNF-α_M	24.57	1	0.947567	0.85073
TNF-α_0	23.835
TNF-α_0.1	23.225
TNF-α_1	23.13

## Sheet: 04
		△
GAPDH/B2M_0	21.7349	IL-2_0	8.11506	IL-4_0	7.97506	IL-10_0	7.23506	IL-12_0	7.33506	INF-γ_0	5.54006	TNF-α_0	4.57006
GAPDH/B2M_0.1	21.5053	IL-2_0.1	8.34474	IL-4_0.1	7.88974	IL-10_0.1	7.63974	IL-12_0.1	8.18974	INF-γ_0.1	5.71474	TNF-α_0.1	4.40474
GAPDH/B2M_1	21.317	IL-2_1	7.63798	IL-4_1	7.14298	IL-10_1	7.88298	IL-12_1	7.99798	INF-γ_1	4.83298	TNF-α_1	4.16298
IL-2_M	33.065	△△(to 0)
IL-2_0	29.85	IL-2_0	0	IL-4_0	0	IL-10_0	0	IL-12_0	0	INF-γ_0	0	TNF-α_0	0
IL-2_0.1	29.85	IL-2_0.1	0.229675	IL-4_0.1	-0.0853248	IL-10_0.1	0.404675	IL-12_0.1	0.854675	INF-γ_0.1	0.174675	TNF-α_0.1	-0.165325
IL-2_1	28.955	IL-2_1	-0.477083	IL-4_1	-0.832083	IL-10_1	0.647917	IL-12_1	0.662917	INF-γ_1	-0.707083	TNF-α_1	-0.407083
IL-4_M	34.165	Result
IL-4_0	29.71	IL-2_0	1	IL-4_0	1	IL-10_0	1	IL-12_0	1	INF-γ_0	1	TNF-α_0	1
IL-4_0.1	29.395	IL-2_0.1	0.852827	IL-4_0.1	1.06093	IL-10_0.1	0.755406	IL-12_0.1	0.55299	INF-γ_0.1	0.885967	TNF-α_0.1	1.12142
IL-4_1	28.46	IL-2_1	1.39193	IL-4_1	1.78025	IL-10_1	0.638201	IL-12_1	0.6316	INF-γ_1	1.6325	TNF-α_1	1.326
IL-10_M	30.82
IL-10_0	28.97	IL-2_0	IL-2_0.1	IL-2_1
IL-10_0.1	29.145	1	0.852827	1.39193
IL-10_1	29.2	IL-4_0	IL-4_0.1	IL-4_1
IL-12_M	30.55	1	1.06093	1.78025
IL-12_0	29.07	IL-10_0	IL-10_0.1	IL-10_1
IL-12_0.1	29.695	1	0.755406	0.638201
IL-12_1	29.315	IL-12_0	IL-12_0.1	IL-12_1
INF-γ_M	32.255	1	0.55299	0.6316
INF-γ_0	27.275	INF-γ_0	INF-γ_0.1	INF-γ_1
INF-γ_0.1	27.22	1	0.885967	1.6325
INF-γ_1	26.15	TNF-α_0	TNF-α_0.1	TNF-α_1
TNF-α_M	27.615	1	1.12142	1.326
TNF-α_0	26.305
TNF-α_0.1	25.91
TNF-α_1	25.48

## Sheet: 05
		△
GAPDH/B2M_0	22.0077	IL-2_0	6.51235	IL-4_0	6.63735	IL-10_0	5.13235	IL-12_0	5.35235	INF-γ_0	3.08735	TNF-α_0	1.62235
GAPDH/B2M_0.1	21.7382	IL-2_0.1	6.31679	IL-4_0.1	6.97179	IL-10_0.1	5.63179	IL-12_0.1	5.77679	INF-γ_0.1	3.57679	TNF-α_0.1	1.82679
GAPDH/B2M_1	21.4779	IL-2_1	6.09714	IL-4_1	6.66214	IL-10_1	5.52714	IL-12_1	6.04214	INF-γ_1	3.32214	TNF-α_1	1.92214
IL-2_M	35.59	△△(to 0)
IL-2_0	28.52	IL-2_0	0	IL-4_0	0	IL-10_0	0	IL-12_0	0	INF-γ_0	0	TNF-α_0	0
IL-2_0.1	28.055	IL-2_0.1	-0.195561	IL-4_0.1	0.334439	IL-10_0.1	0.499439	IL-12_0.1	0.424439	INF-γ_0.1	0.489439	TNF-α_0.1	0.204439
IL-2_1	27.575	IL-2_1	-0.41521	IL-4_1	0.0247902	IL-10_1	0.39479	IL-12_1	0.68979	INF-γ_1	0.23479	TNF-α_1	0.29979
IL-4_M	34.695	Result
IL-4_0	28.645	IL-2_0	1	IL-4_0	1	IL-10_0	1	IL-12_0	1	INF-γ_0	1	TNF-α_0	1
IL-4_0.1	28.71	IL-2_0.1	1.14517	IL-4_0.1	0.793092	IL-10_0.1	0.707382	IL-12_0.1	0.745128	INF-γ_0.1	0.712302	TNF-α_0.1	0.867876
IL-4_1	28.14	IL-2_1	1.33349	IL-4_1	0.982964	IL-10_1	0.7606	IL-12_1	0.619944	INF-γ_1	0.849809	TNF-α_1	0.812371
IL-10_M	29.69
IL-10_0	27.14	IL-2_0	IL-2_0.1	IL-2_1
IL-10_0.1	27.37	1	1.14517	1.33349
IL-10_1	27.005	IL-4_0	IL-4_0.1	IL-4_1
IL-12_M	28.79	1	0.793092	0.982964
IL-12_0	27.36	IL-10_0	IL-10_0.1	IL-10_1
IL-12_0.1	27.515	1	0.707382	0.7606
IL-12_1	27.52	IL-12_0	IL-12_0.1	IL-12_1
INF-γ_M	32.855	1	0.745128	0.619944
INF-γ_0	25.095	INF-γ_0	INF-γ_0.1	INF-γ_1
INF-γ_0.1	25.315	1	0.712302	0.849809
INF-γ_1	24.8	TNF-α_0	TNF-α_0.1	TNF-α_1
TNF-α_M	24.74	1	0.867876	0.812371
TNF-α_0	23.63
TNF-α_0.1	23.565
TNF-α_1	23.4

## Sheet: 06
		△
GAPDH/B2M_0	21.3235	IL-2_0	5.98655	IL-4_0	6.29155	IL-10_0	4.82155	IL-12_0	5.40155	INF-γ_0	3.02655	TNF-α_0	1.65155
GAPDH/B2M_0.1	20.9273	IL-2_0.1	6.51272	IL-4_0.1	6.74272	IL-10_0.1	5.52772	IL-12_0.1	5.91772	INF-γ_0.1	3.45772	TNF-α_0.1	2.08272
GAPDH/B2M_1	20.5764	IL-2_1	6.07863	IL-4_1	6.62863	IL-10_1	5.42363	IL-12_1	5.94863	INF-γ_1	3.36363	TNF-α_1	2.45863
IL-2_M	34.875	△△(to 0)
IL-2_0	27.31	IL-2_0	0	IL-4_0	0	IL-10_0	0	IL-12_0	0	INF-γ_0	0	TNF-α_0	0
IL-2_0.1	27.44	IL-2_0.1	0.526174	IL-4_0.1	0.451174	IL-10_0.1	0.706174	IL-12_0.1	0.516174	INF-γ_0.1	0.431174	TNF-α_0.1	0.431174
IL-2_1	26.655	IL-2_1	0.0920777	IL-4_1	0.337078	IL-10_1	0.602078	IL-12_1	0.547078	INF-γ_1	0.337078	TNF-α_1	0.807078
IL-4_M	33.85	Result
IL-4_0	27.615	IL-2_0	1	IL-4_0	1	IL-10_0	1	IL-12_0	1	INF-γ_0	1	TNF-α_0	1
IL-4_0.1	27.67	IL-2_0.1	0.694394	IL-4_0.1	0.731447	IL-10_0.1	0.612943	IL-12_0.1	0.699224	INF-γ_0.1	0.741658	TNF-α_0.1	0.741658
IL-4_1	27.205	IL-2_1	0.938171	IL-4_1	0.791643	IL-10_1	0.658805	IL-12_1	0.684405	INF-γ_1	0.791643	TNF-α_1	0.571538
IL-10_M	28.705
IL-10_0	26.145	IL-2_0	IL-2_0.1	IL-2_1
IL-10_0.1	26.455	1	0.694394	0.938171
IL-10_1	26	IL-4_0	IL-4_0.1	IL-4_1
IL-12_M	28.525	1	0.731447	0.791643
IL-12_0	26.725	IL-10_0	IL-10_0.1	IL-10_1
IL-12_0.1	26.845	1	0.612943	0.658805
IL-12_1	26.525	IL-12_0	IL-12_0.1	IL-12_1
INF-γ_M	32.695	1	0.699224	0.684405
INF-γ_0	24.35	INF-γ_0	INF-γ_0.1	INF-γ_1
INF-γ_0.1	24.385	1	0.741658	0.791643
INF-γ_1	23.94	TNF-α_0	TNF-α_0.1	TNF-α_1
TNF-α_M	24.02	1	0.741658	0.571538
TNF-α_0	22.975
TNF-α_0.1	23.01
TNF-α_1	23.035

## Sheet: 07
		△
GAPDH/B2M_0	22.7887	IL-2_0	9.74128	IL-4_0	9.87128	IL-10_0	7.58628	IL-12_0	8.65128	INF-γ_0	6.85628	TNF-α_0	5.13628
GAPDH/B2M_0.1	21.6671	IL-2_0.1	10.0529	IL-4_0.1	9.7629	IL-10_0.1	8.3579	IL-12_0.1	9.6329	INF-γ_0.1	7.4279	TNF-α_0.1	5.6929
GAPDH/B2M_1	21.4441	IL-2_1	9.37594	IL-4_1	8.69094	IL-10_1	8.02094	IL-12_1	8.58594	INF-γ_1	6.40094	TNF-α_1	5.35094
IL-2_M	33.95	△△(to 0)
IL-2_0	32.53	IL-2_0	0	IL-4_0	0	IL-10_0	0	IL-12_0	0	INF-γ_0	0	TNF-α_0	0
IL-2_0.1	31.72	IL-2_0.1	0.311618	IL-4_0.1	-0.108382	IL-10_0.1	0.771618	IL-12_0.1	0.981618	INF-γ_0.1	0.571618	TNF-α_0.1	0.556618
IL-2_1	30.82	IL-2_1	-0.365333	IL-4_1	-1.18033	IL-10_1	0.434667	IL-12_1	-0.0653326	INF-γ_1	-0.455333	TNF-α_1	0.214667
IL-4_M	35.74	Result
IL-4_0	32.66	IL-2_0	1	IL-4_0	1	IL-10_0	1	IL-12_0	1	INF-γ_0	1	TNF-α_0	1
IL-4_0.1	31.43	IL-2_0.1	0.805737	IL-4_0.1	1.07802	IL-10_0.1	0.58576	IL-12_0.1	0.506411	INF-γ_0.1	0.672862	TNF-α_0.1	0.679894
IL-4_1	30.135	IL-2_1	1.28818	IL-4_1	2.26629	IL-10_1	0.739864	IL-12_1	1.04633	INF-γ_1	1.3711	TNF-α_1	0.861745
IL-10_M	30.965
IL-10_0	30.375	IL-2_0	IL-2_0.1	IL-2_1
IL-10_0.1	30.025	1	0.805737	1.28818
IL-10_1	29.465	IL-4_0	IL-4_0.1	IL-4_1
IL-12_M	32.19	1	1.07802	2.26629
IL-12_0	31.44	IL-10_0	IL-10_0.1	IL-10_1
IL-12_0.1	31.3	1	0.58576	0.739864
IL-12_1	30.03	IL-12_0	IL-12_0.1	IL-12_1
INF-γ_M	33.625	1	0.506411	1.04633
INF-γ_0	29.645	INF-γ_0	INF-γ_0.1	INF-γ_1
INF-γ_0.1	29.095	1	0.672862	1.3711
INF-γ_1	27.845	TNF-α_0	TNF-α_0.1	TNF-α_1
TNF-α_M	29.02	1	0.679894	0.861745
TNF-α_0	27.925
TNF-α_0.1	27.36
TNF-α_1	26.795

## Sheet: 08
		△
GAPDH/B2M_0	20.6151	IL-2_0	5.18494	IL-4_0	5.40994	IL-10_0	4.45494	IL-12_0	5.06494	INF-γ_0	3.40994	TNF-α_0	2.07994
GAPDH/B2M_0.1	20.1449	IL-2_0.1	5.19005	IL-4_0.1	5.35505	IL-10_0.1	4.72505	IL-12_0.1	5.17005	INF-γ_0.1	3.57505	TNF-α_0.1	1.99505
GAPDH/B2M_1	19.8812	IL-2_1	5.36377	IL-4_1	5.45877	IL-10_1	4.68377	IL-12_1	5.36877	INF-γ_1	3.71377	TNF-α_1	2.48377
IL-2_M	34.43	△△(to 0)
IL-2_0	25.8	IL-2_0	0	IL-4_0	0	IL-10_0	0	IL-12_0	0	INF-γ_0	0	TNF-α_0	0
IL-2_0.1	25.335	IL-2_0.1	0.00510792	IL-4_0.1	-0.0548921	IL-10_0.1	0.270108	IL-12_0.1	0.105108	INF-γ_0.1	0.165108	TNF-α_0.1	-0.0848921
IL-2_1	25.245	IL-2_1	0.17883	IL-4_1	0.0488297	IL-10_1	0.22883	IL-12_1	0.30383	INF-γ_1	0.30383	TNF-α_1	0.40383
IL-4_M	32.55	Result
IL-4_0	26.025	IL-2_0	1	IL-4_0	1	IL-10_0	1	IL-12_0	1	INF-γ_0	1	TNF-α_0	1
IL-4_0.1	25.5	IL-2_0.1	0.996466	IL-4_0.1	1.03878	IL-10_0.1	0.829258	IL-12_0.1	0.929735	INF-γ_0.1	0.891862	TNF-α_0.1	1.06061
IL-4_1	25.34	IL-2_1	0.883419	IL-4_1	0.96672	IL-10_1	0.853327	IL-12_1	0.810099	INF-γ_1	0.810099	TNF-α_1	0.755849
IL-10_M	26.52
IL-10_0	25.07	IL-2_0	IL-2_0.1	IL-2_1
IL-10_0.1	24.87	1	0.996466	0.883419
IL-10_1	24.565	IL-4_0	IL-4_0.1	IL-4_1
IL-12_M	27.225	1	1.03878	0.96672
IL-12_0	25.68	IL-10_0	IL-10_0.1	IL-10_1
IL-12_0.1	25.315	1	0.829258	0.853327
IL-12_1	25.25	IL-12_0	IL-12_0.1	IL-12_1
INF-γ_M	32.06	1	0.929735	0.810099
INF-γ_0	24.025	INF-γ_0	INF-γ_0.1	INF-γ_1
INF-γ_0.1	23.72	1	0.891862	0.810099
INF-γ_1	23.595	TNF-α_0	TNF-α_0.1	TNF-α_1
TNF-α_M	23.84	1	1.06061	0.755849
TNF-α_0	22.695
TNF-α_0.1	22.14
TNF-α_1	22.365

## Sheet: 09
		△
GAPDH/B2M_0	21.8852	IL-2_0	7.49484	IL-4_0	7.40984	IL-10_0	6.60984	IL-12_0	7.59984	INF-γ_0	4.28984	TNF-α_0	3.10984
GAPDH/B2M_0.1	21.5331	IL-2_0.1	7.29189	IL-4_0.1	7.21189	IL-10_0.1	6.55189	IL-12_0.1	7.33689	INF-γ_0.1	4.53689	TNF-α_0.1	3.15689
GAPDH/B2M_1	21.3752	IL-2_1	7.78476	IL-4_1	7.09476	IL-10_1	7.00976	IL-12_1	7.23976	INF-γ_1	4.25476	TNF-α_1	3.52976
IL-2_M	33.05	△△(to 0)
IL-2_0	29.38	IL-2_0	0	IL-4_0	0	IL-10_0	0	IL-12_0	0	INF-γ_0	0	TNF-α_0	0
IL-2_0.1	28.825	IL-2_0.1	-0.202947	IL-4_0.1	-0.197947	IL-10_0.1	-0.0579472	IL-12_0.1	-0.262947	INF-γ_0.1	0.247053	TNF-α_0.1	0.0470528
IL-2_1	29.16	IL-2_1	0.289929	IL-4_1	-0.315071	IL-10_1	0.399929	IL-12_1	-0.360071	INF-γ_1	-0.0350712	TNF-α_1	0.419929
IL-4_M	35.495	Result
IL-4_0	29.295	IL-2_0	1	IL-4_0	1	IL-10_0	1	IL-12_0	1	INF-γ_0	1	TNF-α_0	1
IL-4_0.1	28.745	IL-2_0.1	1.15105	IL-4_0.1	1.14707	IL-10_0.1	1.04098	IL-12_0.1	1.19993	INF-γ_0.1	0.842616	TNF-α_0.1	0.967912
IL-4_1	28.47	IL-2_1	0.817942	IL-4_1	1.24407	IL-10_1	0.757896	IL-12_1	1.28349	INF-γ_1	1.02461	TNF-α_1	0.747461
IL-10_M	31.48
IL-10_0	28.495	IL-2_0	IL-2_0.1	IL-2_1
IL-10_0.1	28.085	1	1.15105	0.817942
IL-10_1	28.385	IL-4_0	IL-4_0.1	IL-4_1
IL-12_M	31.49	1	1.14707	1.24407
IL-12_0	29.485	IL-10_0	IL-10_0.1	IL-10_1
IL-12_0.1	28.87	1	1.04098	0.757896
IL-12_1	28.615	IL-12_0	IL-12_0.1	IL-12_1
INF-γ_M	33.495	1	1.19993	1.28349
INF-γ_0	26.175	INF-γ_0	INF-γ_0.1	INF-γ_1
INF-γ_0.1	26.07	1	0.842616	1.02461
INF-γ_1	25.63	TNF-α_0	TNF-α_0.1	TNF-α_1
TNF-α_M	28.355	1	0.967912	0.747461
TNF-α_0	24.995
TNF-α_0.1	24.69
TNF-α_1	24.905

## Sheet: 10
		△
GAPDH/B2M_0	19.2199	IL-2_0	6.6251	IL-4_0	6.0601	IL-10_0	5.0251	IL-12_0	6.2551	INF-γ_0	2.5651	TNF-α_0	1.5801
GAPDH/B2M_0.1	18.9305	IL-2_0.1	6.70449	IL-4_0.1	6.21449	IL-10_0.1	5.12449	IL-12_0.1	6.57949	INF-γ_0.1	2.44949	TNF-α_0.1	2.21449
GAPDH/B2M_1	20.2957	IL-2_1	6.69932	IL-4_1	6.04432	IL-10_1	5.33932	IL-12_1	6.93932	INF-γ_1	2.32932	TNF-α_1	2.66432
IL-2_M	32.565	△△(to 0)
IL-2_0	25.845	IL-2_0	0	IL-4_0	0	IL-10_0	0	IL-12_0	0	INF-γ_0	0	TNF-α_0	0
IL-2_0.1	25.635	IL-2_0.1	0.0793888	IL-4_0.1	0.154389	IL-10_0.1	0.0993888	IL-12_0.1	0.324389	INF-γ_0.1	-0.115611	TNF-α_0.1	0.634389
IL-2_1	26.995	IL-2_1	0.074218	IL-4_1	-0.015782	IL-10_1	0.314218	IL-12_1	0.684218	INF-γ_1	-0.235782	TNF-α_1	1.08422
IL-4_M	32.89	Result
IL-4_0	25.28	IL-2_0	1	IL-4_0	1	IL-10_0	1	IL-12_0	1	INF-γ_0	1	TNF-α_0	1
IL-4_0.1	25.145	IL-2_0.1	0.946459	IL-4_0.1	0.898513	IL-10_0.1	0.933428	IL-12_0.1	0.798637	INF-γ_0.1	1.08343	TNF-α_0.1	0.644214
IL-4_1	26.34	IL-2_1	0.949857	IL-4_1	1.011	IL-10_1	0.804287	IL-12_1	0.622343	INF-γ_1	1.17754	TNF-α_1	0.471648
IL-10_M	28.205
IL-10_0	24.245	IL-2_0	IL-2_0.1	IL-2_1
IL-10_0.1	24.055	1	0.946459	0.949857
IL-10_1	25.635	IL-4_0	IL-4_0.1	IL-4_1
IL-12_M	29.66	1	0.898513	1.011
IL-12_0	25.475	IL-10_0	IL-10_0.1	IL-10_1
IL-12_0.1	25.51	1	0.933428	0.804287
IL-12_1	27.235	IL-12_0	IL-12_0.1	IL-12_1
INF-γ_M	30.84	1	0.798637	0.622343
INF-γ_0	21.785	INF-γ_0	INF-γ_0.1	INF-γ_1
INF-γ_0.1	21.38	1	1.08343	1.17754
INF-γ_1	22.625	TNF-α_0	TNF-α_0.1	TNF-α_1
TNF-α_M	24.625	1	0.644214	0.471648
TNF-α_0	20.8
TNF-α_0.1	21.145
TNF-α_1	22.96

[truncated: 2 more sheets: 11, 12]
