# Supplementary material for: Th2 cytokine bias induced by silver nanoparticles in peripheral blood mononuclear cells of common bottlenose dolphins (Tursiops truncatus)
Source: PeerJ. 2018 Sep 17;6:e5432. doi: 10.7717/peerj.5432 (PMC6147119; doi:10.7717/peerj.5432)
Supplement: Supplemental Information 6 — The cPBMCs with 24 h incubation without C-AgNP20 treatment were used as control for the calculation of cytokine expression level by ΔΔCT method. In addition, the geometric means of two HKGs, GAPDH and B2M, of each samples were determined and used to normalize the the expression levels of target genes. [file peerj-06-5432-s007.xlsx]

## Sheet: 01
		△
GAPDH/B2M_0	21.8145	IL-2_0	11.8155	IL-4_0	5.4805	IL-10_0	8.2605	IL-12_0	7.7305	INF-γ_0	4.8005	TNF-α_0	4.0805
GAPDH/B2M_0.1	19.9138	IL-2_0.1	12.9162	IL-4_0.1	6.37618	IL-10_0.1	9.33618	IL-12_0.1	9.73118	INF-γ_0.1	6.14618	TNF-α_0.1	5.26118
GAPDH/B2M_1	20.0382	IL-2_1	12.8318	IL-4_1	6.71176	IL-10_1	9.64676	IL-12_1	9.69176	INF-γ_1	5.97676	TNF-α_1	5.62676
IL-2_M	33.505	△△(to 0)
IL-2_0	33.63	IL-2_0	0	IL-4_0	0	IL-10_0	0	IL-12_0	0	INF-γ_0	0	TNF-α_0	0
IL-2_0.1	32.83	IL-2_0.1	1.10068	IL-4_0.1	0.895683	IL-10_0.1	1.07568	IL-12_0.1	2.00068	INF-γ_0.1	1.34568	TNF-α_0.1	1.18068
IL-2_1	32.87	IL-2_1	1.01627	IL-4_1	1.23127	IL-10_1	1.38627	IL-12_1	1.96127	INF-γ_1	1.17627	TNF-α_1	1.54627
IL-4_M	34.57	Result
IL-4_0	27.295	IL-2_0	1	IL-4_0	1	IL-10_0	1	IL-12_0	1	INF-γ_0	1	TNF-α_0	1
IL-4_0.1	26.29	IL-2_0.1	0.466296	IL-4_0.1	0.537493	IL-10_0.1	0.474446	IL-12_0.1	0.249882	INF-γ_0.1	0.393468	TNF-α_0.1	0.441143
IL-4_1	26.75	IL-2_1	0.494395	IL-4_1	0.425944	IL-10_1	0.382554	IL-12_1	0.256803	INF-γ_1	0.442495	TNF-α_1	0.342395
IL-10_M	33.58
IL-10_0	30.075	IL-2_0	IL-2_0.1	IL-2_1
IL-10_0.1	29.25	1	0.466296	0.494395
IL-10_1	29.685	IL-4_0	IL-4_0.1	IL-4_1
IL-12_M	33.775	1	0.537493	0.425944
IL-12_0	29.545	IL-10_0	IL-10_0.1	IL-10_1
IL-12_0.1	29.645	1	0.474446	0.382554
IL-12_1	29.73	IL-12_0	IL-12_0.1	IL-12_1
INF-γ_M	32.5	1	0.249882	0.256803
INF-γ_0	26.615	INF-γ_0	INF-γ_0.1	INF-γ_1
INF-γ_0.1	26.06	1	0.393468	0.442495
INF-γ_1	26.015	TNF-α_0	TNF-α_0.1	TNF-α_1
TNF-α_M	28.08	1	0.441143	0.342395
TNF-α_0	25.895
TNF-α_0.1	25.175
TNF-α_1	25.665

## Sheet: 02
		△
GAPDH/B2M_0	18.2159	IL-2_0	12.4091	IL-4_0	5.4541	IL-10_0	9.0941	IL-12_0	8.8241	INF-γ_0	7.1441	TNF-α_0	6.6891
GAPDH/B2M_0.1	19.9714	IL-2_0.1	12.2236	IL-4_0.1	3.74363	IL-10_0.1	9.98363	IL-12_0.1	9.17363	INF-γ_0.1	7.65863	TNF-α_0.1	6.43863
GAPDH/B2M_1	17.6911	IL-2_1	12.8389	IL-4_1	4.9889	IL-10_1	8.7889	IL-12_1	9.7939	INF-γ_1	7.3239	TNF-α_1	6.8039
IL-2_M	31.08	△△(to 0)
IL-2_0	30.625	IL-2_0	0	IL-4_0	0	IL-10_0	0	IL-12_0	0	INF-γ_0	0	TNF-α_0	0
IL-2_0.1	32.195	IL-2_0.1	-0.185476	IL-4_0.1	-1.71048	IL-10_0.1	0.889524	IL-12_0.1	0.349524	INF-γ_0.1	0.514524	TNF-α_0.1	-0.250476
IL-2_1	30.53	IL-2_1	0.429797	IL-4_1	-0.465203	IL-10_1	-0.305203	IL-12_1	0.969797	INF-γ_1	0.179797	TNF-α_1	0.114797
IL-4_M	31.595	Result
IL-4_0	23.67	IL-2_0	1	IL-4_0	1	IL-10_0	1	IL-12_0	1	INF-γ_0	1	TNF-α_0	1
IL-4_0.1	23.715	IL-2_0.1	1.13719	IL-4_0.1	3.27269	IL-10_0.1	0.539792	IL-12_0.1	0.784843	INF-γ_0.1	0.700024	TNF-α_0.1	1.1896
IL-4_1	22.68	IL-2_1	0.742366	IL-4_1	1.38051	IL-10_1	1.23559	IL-12_1	0.510578	INF-γ_1	0.882827	TNF-α_1	0.923512
IL-10_M	31.93
IL-10_0	27.31	IL-2_0	IL-2_0.1	IL-2_1
IL-10_0.1	29.955	1	1.13719	0.742366
IL-10_1	26.48	IL-4_0	IL-4_0.1	IL-4_1
IL-12_M	30.865	1	3.27269	1.38051
IL-12_0	27.04	IL-10_0	IL-10_0.1	IL-10_1
IL-12_0.1	29.145	1	0.539792	1.23559
IL-12_1	27.485	IL-12_0	IL-12_0.1	IL-12_1
INF-γ_M	31.36	1	0.784843	0.510578
INF-γ_0	25.36	INF-γ_0	INF-γ_0.1	INF-γ_1
INF-γ_0.1	27.63	1	0.700024	0.882827
INF-γ_1	25.015	TNF-α_0	TNF-α_0.1	TNF-α_1
TNF-α_M	26.895	1	1.1896	0.923512
TNF-α_0	24.905
TNF-α_0.1	26.41
TNF-α_1	24.495

## Sheet: 03
		△
GAPDH/B2M_0	21.3812	IL-2_0	11.0688	IL-4_0	3.89881	IL-10_0	7.29881	IL-12_0	8.93881	INF-γ_0	6.10881	TNF-α_0	5.64881
GAPDH/B2M_0.1	21.5937	IL-2_0.1	11.9063	IL-4_0.1	4.83128	IL-10_0.1	8.31628	IL-12_0.1	10.0763	INF-γ_0.1	7.02128	TNF-α_0.1	6.41128
GAPDH/B2M_1	21.2675	IL-2_1	11.6625	IL-4_1	4.49754	IL-10_1	8.36754	IL-12_1	10.2475	INF-γ_1	6.91754	TNF-α_1	6.35754
IL-2_M	34.455	△△(to 0)
IL-2_0	32.45	IL-2_0	0	IL-4_0	0	IL-10_0	0	IL-12_0	0	INF-γ_0	0	TNF-α_0	0
IL-2_0.1	33.5	IL-2_0.1	0.837468	IL-4_0.1	0.932468	IL-10_0.1	1.01747	IL-12_0.1	1.13747	INF-γ_0.1	0.912468	TNF-α_0.1	0.762468
IL-2_1	32.93	IL-2_1	0.593736	IL-4_1	0.598736	IL-10_1	1.06874	IL-12_1	1.30874	INF-γ_1	0.808736	TNF-α_1	0.708736
IL-4_M	35.515	Result
IL-4_0	25.28	IL-2_0	1	IL-4_0	1	IL-10_0	1	IL-12_0	1	INF-γ_0	1	TNF-α_0	1
IL-4_0.1	26.425	IL-2_0.1	0.559625	IL-4_0.1	0.523961	IL-10_0.1	0.493983	IL-12_0.1	0.454557	INF-γ_0.1	0.531276	TNF-α_0.1	0.589487
IL-4_1	25.765	IL-2_1	0.662625	IL-4_1	0.660332	IL-10_1	0.476736	IL-12_1	0.403674	INF-γ_1	0.570882	TNF-α_1	0.611856
IL-10_M	34.245
IL-10_0	28.68	IL-2_0	IL-2_0.1	IL-2_1
IL-10_0.1	29.91	1	0.559625	0.662625
IL-10_1	29.635	IL-4_0	IL-4_0.1	IL-4_1
IL-12_M	32.915	1	0.523961	0.660332
IL-12_0	30.32	IL-10_0	IL-10_0.1	IL-10_1
IL-12_0.1	31.67	1	0.493983	0.476736
IL-12_1	31.515	IL-12_0	IL-12_0.1	IL-12_1
INF-γ_M	35.115	1	0.454557	0.403674
INF-γ_0	27.49	INF-γ_0	INF-γ_0.1	INF-γ_1
INF-γ_0.1	28.615	1	0.531276	0.570882
INF-γ_1	28.185	TNF-α_0	TNF-α_0.1	TNF-α_1
TNF-α_M	28.885	1	0.589487	0.611856
TNF-α_0	27.03
TNF-α_0.1	28.005
TNF-α_1	27.625

## Sheet: 04
		△
GAPDH/B2M_0	20.9721	IL-2_0	9.41286	IL-4_0	4.42786	IL-10_0	8.72786	IL-12_0	9.25786	INF-γ_0	5.15786	TNF-α_0	5.32286
GAPDH/B2M_0.1	20.1082	IL-2_0.1	9.44177	IL-4_0.1	4.28677	IL-10_0.1	9.16177	IL-12_0.1	9.30177	INF-γ_0.1	5.24677	TNF-α_0.1	5.41177
GAPDH/B2M_1	20.9803	IL-2_1	9.18474	IL-4_1	4.97474	IL-10_1	8.89474	IL-12_1	9.81974	INF-γ_1	6.18974	TNF-α_1	6.19974
IL-2_M	32.955	△△(to 0)
IL-2_0	30.385	IL-2_0	0	IL-4_0	0	IL-10_0	0	IL-12_0	0	INF-γ_0	0	TNF-α_0	0
IL-2_0.1	29.55	IL-2_0.1	0.0289059	IL-4_0.1	-0.141094	IL-10_0.1	0.433906	IL-12_0.1	0.0439059	INF-γ_0.1	0.0889059	TNF-α_0.1	0.0889059
IL-2_1	30.165	IL-2_1	-0.228125	IL-4_1	0.546875	IL-10_1	0.166875	IL-12_1	0.561875	INF-γ_1	1.03188	TNF-α_1	0.876875
IL-4_M	35.015	Result
IL-4_0	25.4	IL-2_0	1	IL-4_0	1	IL-10_0	1	IL-12_0	1	INF-γ_0	1	TNF-α_0	1
IL-4_0.1	24.395	IL-2_0.1	0.980163	IL-4_0.1	1.10274	IL-10_0.1	0.740255	IL-12_0.1	0.970025	INF-γ_0.1	0.940236	TNF-α_0.1	0.940236
IL-4_1	25.955	IL-2_1	1.17131	IL-4_1	0.684501	IL-10_1	0.89077	IL-12_1	0.677421	INF-γ_1	0.489074	TNF-α_1	0.544546
IL-10_M	33.91
IL-10_0	29.7	IL-2_0	IL-2_0.1	IL-2_1
IL-10_0.1	29.27	1	0.980163	1.17131
IL-10_1	29.875	IL-4_0	IL-4_0.1	IL-4_1
IL-12_M	32.365	1	1.10274	0.684501
IL-12_0	30.23	IL-10_0	IL-10_0.1	IL-10_1
IL-12_0.1	29.41	1	0.740255	0.89077
IL-12_1	30.8	IL-12_0	IL-12_0.1	IL-12_1
INF-γ_M	34.05	1	0.970025	0.677421
INF-γ_0	26.13	INF-γ_0	INF-γ_0.1	INF-γ_1
INF-γ_0.1	25.355	1	0.940236	0.489074
INF-γ_1	27.17	TNF-α_0	TNF-α_0.1	TNF-α_1
TNF-α_M	29.105	1	0.940236	0.544546
TNF-α_0	26.295
TNF-α_0.1	25.52
TNF-α_1	27.18

## Sheet: 05
		△
GAPDH/B2M_0	20.8582	IL-2_0	8.68683	IL-4_0	6.36683	IL-10_0	8.48183	IL-12_0	9.35683	INF-γ_0	5.47683	TNF-α_0	5.24183
GAPDH/B2M_0.1	20.3202	IL-2_0.1	9.12981	IL-4_0.1	6.59481	IL-10_0.1	8.97981	IL-12_0.1	9.59481	INF-γ_0.1	6.26981	TNF-α_0.1	5.50481
GAPDH/B2M_1	19.5103	IL-2_1	9.93967	IL-4_1	6.98467	IL-10_1	9.13467	IL-12_1	10.3747	INF-γ_1	6.62967	TNF-α_1	5.81967
IL-2_M	34.545	△△(to 0)
IL-2_0	29.545	IL-2_0	0	IL-4_0	0	IL-10_0	0	IL-12_0	0	INF-γ_0	0	TNF-α_0	0
IL-2_0.1	29.45	IL-2_0.1	0.442989	IL-4_0.1	0.227989	IL-10_0.1	0.497989	IL-12_0.1	0.237989	INF-γ_0.1	0.792989	TNF-α_0.1	0.262989
IL-2_1	29.45	IL-2_1	1.25284	IL-4_1	0.617843	IL-10_1	0.652843	IL-12_1	1.01784	INF-γ_1	1.15284	TNF-α_1	0.577843
IL-4_M	35.54	Result
IL-4_0	27.225	IL-2_0	1	IL-4_0	1	IL-10_0	1	IL-12_0	1	INF-γ_0	1	TNF-α_0	1
IL-4_0.1	26.915	IL-2_0.1	0.735609	IL-4_0.1	0.853824	IL-10_0.1	0.708093	IL-12_0.1	0.847926	INF-γ_0.1	0.577147	TNF-α_0.1	0.83336
IL-4_1	26.495	IL-2_1	0.41962	IL-4_1	0.651644	IL-10_1	0.636026	IL-12_1	0.493854	INF-γ_1	0.449738	TNF-α_1	0.669964
IL-10_M	33.885
IL-10_0	29.34	IL-2_0	IL-2_0.1	IL-2_1
IL-10_0.1	29.3	1	0.735609	0.41962
IL-10_1	28.645	IL-4_0	IL-4_0.1	IL-4_1
IL-12_M	32.44	1	0.853824	0.651644
IL-12_0	30.215	IL-10_0	IL-10_0.1	IL-10_1
IL-12_0.1	29.915	1	0.708093	0.636026
IL-12_1	29.885	IL-12_0	IL-12_0.1	IL-12_1
INF-γ_M	34.885	1	0.847926	0.493854
INF-γ_0	26.335	INF-γ_0	INF-γ_0.1	INF-γ_1
INF-γ_0.1	26.59	1	0.577147	0.449738
INF-γ_1	26.14	TNF-α_0	TNF-α_0.1	TNF-α_1
TNF-α_M	27.535	1	0.83336	0.669964
TNF-α_0	26.1
TNF-α_0.1	25.825
TNF-α_1	25.33

## Sheet: 06
		△
GAPDH/B2M_0	18.3046	IL-2_0	8.74537	IL-4_0	6.96537	IL-10_0	8.89537	IL-12_0	9.60037	INF-γ_0	6.93037	TNF-α_0	6.16037
GAPDH/B2M_0.1	18.144	IL-2_0.1	9.18602	IL-4_0.1	7.14602	IL-10_0.1	8.78602	IL-12_0.1	9.78602	INF-γ_0.1	6.82602	TNF-α_0.1	5.85602
GAPDH/B2M_1	18.7561	IL-2_1	10.2189	IL-4_1	7.25888	IL-10_1	9.03888	IL-12_1	10.6439	INF-γ_1	7.42388	TNF-α_1	5.99388
IL-2_M	33.495	△△(to 0)
IL-2_0	27.05	IL-2_0	0	IL-4_0	0	IL-10_0	0	IL-12_0	0	INF-γ_0	0	TNF-α_0	0
IL-2_0.1	27.33	IL-2_0.1	0.440652	IL-4_0.1	0.180652	IL-10_0.1	-0.109348	IL-12_0.1	0.185652	INF-γ_0.1	-0.104348	TNF-α_0.1	-0.304348
IL-2_1	28.975	IL-2_1	1.47351	IL-4_1	0.293509	IL-10_1	0.143509	IL-12_1	1.04351	INF-γ_1	0.493509	TNF-α_1	-0.166491
IL-4_M	34.26	Result
IL-4_0	25.27	IL-2_0	1	IL-4_0	1	IL-10_0	1	IL-12_0	1	INF-γ_0	1	TNF-α_0	1
IL-4_0.1	25.29	IL-2_0.1	0.736801	IL-4_0.1	0.882304	IL-10_0.1	1.07874	IL-12_0.1	0.879251	INF-γ_0.1	1.07501	TNF-α_0.1	1.23486
IL-4_1	26.015	IL-2_1	0.360105	IL-4_1	0.815915	IL-10_1	0.905315	IL-12_1	0.485146	INF-γ_1	0.710295	TNF-α_1	1.12233
IL-10_M	31.915
IL-10_0	27.2	IL-2_0	IL-2_0.1	IL-2_1
IL-10_0.1	26.93	1	0.736801	0.360105
IL-10_1	27.795	IL-4_0	IL-4_0.1	IL-4_1
IL-12_M	30.855	1	0.882304	0.815915
IL-12_0	27.905	IL-10_0	IL-10_0.1	IL-10_1
IL-12_0.1	27.93	1	1.07874	0.905315
IL-12_1	29.4	IL-12_0	IL-12_0.1	IL-12_1
INF-γ_M	33.895	1	0.879251	0.485146
INF-γ_0	25.235	INF-γ_0	INF-γ_0.1	INF-γ_1
INF-γ_0.1	24.97	1	1.07501	0.710295
INF-γ_1	26.18	TNF-α_0	TNF-α_0.1	TNF-α_1
TNF-α_M	26.305	1	1.23486	1.12233
TNF-α_0	24.465
TNF-α_0.1	24
TNF-α_1	24.75

## Sheet: 07
		△
GAPDH/B2M_0	19.3171	IL-2_0	10.3529	IL-4_0	6.07286	IL-10_0	8.86286	IL-12_0	9.51786	INF-γ_0	7.87786	TNF-α_0	6.74786
GAPDH/B2M_0.1	20.0927	IL-2_0.1	10.1273	IL-4_0.1	5.58725	IL-10_0.1	8.71725	IL-12_0.1	9.24725	INF-γ_0.1	8.11725	TNF-α_0.1	6.32225
GAPDH/B2M_1	19.252	IL-2_1	10.648	IL-4_1	6.328	IL-10_1	9.538	IL-12_1	10.178	INF-γ_1	8.493	TNF-α_1	6.483
IL-2_M	32.36	△△(to 0)
IL-2_0	29.67	IL-2_0	0	IL-4_0	0	IL-10_0	0	IL-12_0	0	INF-γ_0	0	TNF-α_0	0
IL-2_0.1	30.22	IL-2_0.1	-0.225605	IL-4_0.1	-0.485605	IL-10_0.1	-0.145605	IL-12_0.1	-0.270605	INF-γ_0.1	0.239395	TNF-α_0.1	-0.425605
IL-2_1	29.9	IL-2_1	0.295145	IL-4_1	0.255145	IL-10_1	0.675145	IL-12_1	0.660145	INF-γ_1	0.615145	TNF-α_1	-0.264855
IL-4_M	34.455	Result
IL-4_0	25.39	IL-2_0	1	IL-4_0	1	IL-10_0	1	IL-12_0	1	INF-γ_0	1	TNF-α_0	1
IL-4_0.1	25.68	IL-2_0.1	1.16927	IL-4_0.1	1.40017	IL-10_0.1	1.10619	IL-12_0.1	1.20631	INF-γ_0.1	0.847101	TNF-α_0.1	1.34314
IL-4_1	25.58	IL-2_1	0.81499	IL-4_1	0.837903	IL-10_1	0.626269	IL-12_1	0.632815	INF-γ_1	0.652864	TNF-α_1	1.20151
IL-10_M	31.135
IL-10_0	28.18	IL-2_0	IL-2_0.1	IL-2_1
IL-10_0.1	28.81	1	1.16927	0.81499
IL-10_1	28.79	IL-4_0	IL-4_0.1	IL-4_1
IL-12_M	31.65	1	1.40017	0.837903
IL-12_0	28.835	IL-10_0	IL-10_0.1	IL-10_1
IL-12_0.1	29.34	1	1.10619	0.626269
IL-12_1	29.43	IL-12_0	IL-12_0.1	IL-12_1
INF-γ_M	33.495	1	1.20631	0.632815
INF-γ_0	27.195	INF-γ_0	INF-γ_0.1	INF-γ_1
INF-γ_0.1	28.21	1	0.847101	0.652864
INF-γ_1	27.745	TNF-α_0	TNF-α_0.1	TNF-α_1
TNF-α_M	28.975	1	1.34314	1.20151
TNF-α_0	26.065
TNF-α_0.1	26.415
TNF-α_1	25.735

## Sheet: 08
		△
GAPDH/B2M_0	16.9355	IL-2_0	10.4095	IL-4_0	7.1695	IL-10_0	9.2645	IL-12_0	10.9645	INF-γ_0	7.5395	TNF-α_0	5.9995
GAPDH/B2M_0.1	16.8859	IL-2_0.1	10.6441	IL-4_0.1	7.02411	IL-10_0.1	9.37911	IL-12_0.1	10.7091	INF-γ_0.1	7.26411	TNF-α_0.1	6.30411
GAPDH/B2M_1	16.9328	IL-2_1	10.9922	IL-4_1	7.26219	IL-10_1	9.33719	IL-12_1	11.3972	INF-γ_1	7.78219	TNF-α_1	6.24219
IL-2_M	32.4	△△(to 0)
IL-2_0	27.345	IL-2_0	0	IL-4_0	0	IL-10_0	0	IL-12_0	0	INF-γ_0	0	TNF-α_0	0
IL-2_0.1	27.53	IL-2_0.1	0.234617	IL-4_0.1	-0.145383	IL-10_0.1	0.114617	IL-12_0.1	-0.255383	INF-γ_0.1	-0.275383	TNF-α_0.1	0.304617
IL-2_1	27.925	IL-2_1	0.582688	IL-4_1	0.0926884	IL-10_1	0.0726884	IL-12_1	0.432688	INF-γ_1	0.242688	TNF-α_1	0.242688
IL-4_M	33.8	Result
IL-4_0	24.105	IL-2_0	1	IL-4_0	1	IL-10_0	1	IL-12_0	1	INF-γ_0	1	TNF-α_0	1
IL-4_0.1	23.91	IL-2_0.1	0.849911	IL-4_0.1	1.10602	IL-10_0.1	0.923628	IL-12_0.1	1.19365	INF-γ_0.1	1.21032	TNF-α_0.1	0.809657
IL-4_1	24.195	IL-2_1	0.667718	IL-4_1	0.937774	IL-10_1	0.950864	IL-12_1	0.74088	INF-γ_1	0.845169	TNF-α_1	0.845169
IL-10_M	30.76
IL-10_0	26.2	IL-2_0	IL-2_0.1	IL-2_1
IL-10_0.1	26.265	1	0.849911	0.667718
IL-10_1	26.27	IL-4_0	IL-4_0.1	IL-4_1
IL-12_M	30.55	1	1.10602	0.937774
IL-12_0	27.9	IL-10_0	IL-10_0.1	IL-10_1
IL-12_0.1	27.595	1	0.923628	0.950864
IL-12_1	28.33	IL-12_0	IL-12_0.1	IL-12_1
INF-γ_M	33.465	1	1.19365	0.74088
INF-γ_0	24.475	INF-γ_0	INF-γ_0.1	INF-γ_1
INF-γ_0.1	24.15	1	1.21032	0.845169
INF-γ_1	24.715	TNF-α_0	TNF-α_0.1	TNF-α_1
TNF-α_M	25.56	1	0.809657	0.845169
TNF-α_0	22.935
TNF-α_0.1	23.19
TNF-α_1	23.175

## Sheet: 09
		△
GAPDH/B2M_0	19.1449	IL-2_0	9.25011	IL-4_0	7.51511	IL-10_0	9.05011	IL-12_0	9.14011	INF-γ_0	7.57011	TNF-α_0	5.77011
GAPDH/B2M_0.1	18.4824	IL-2_0.1	8.92756	IL-4_0.1	7.01256	IL-10_0.1	8.99256	IL-12_0.1	9.53256	INF-γ_0.1	7.58756	TNF-α_0.1	5.73256
GAPDH/B2M_1	18.4567	IL-2_1	9.5683	IL-4_1	7.4483	IL-10_1	9.4133	IL-12_1	10.0733	INF-γ_1	8.0683	TNF-α_1	6.0883
IL-2_M	35.255	△△(to 0)
IL-2_0	28.395	IL-2_0	0	IL-4_0	0	IL-10_0	0	IL-12_0	0	INF-γ_0	0	TNF-α_0	0
IL-2_0.1	27.41	IL-2_0.1	-0.322553	IL-4_0.1	-0.502553	IL-10_0.1	-0.0575534	IL-12_0.1	0.392447	INF-γ_0.1	0.0174466	TNF-α_0.1	-0.0375534
IL-2_1	28.025	IL-2_1	0.31819	IL-4_1	-0.0668103	IL-10_1	0.36319	IL-12_1	0.93319	INF-γ_1	0.49819	TNF-α_1	0.31819
IL-4_M	35.965	Result
IL-4_0	26.66	IL-2_0	1	IL-4_0	1	IL-10_0	1	IL-12_0	1	INF-γ_0	1	TNF-α_0	1
IL-4_0.1	25.495	IL-2_0.1	1.25054	IL-4_0.1	1.41672	IL-10_0.1	1.0407	IL-12_0.1	0.761837	INF-γ_0.1	0.98798	TNF-α_0.1	1.02637
IL-4_1	25.905	IL-2_1	0.802076	IL-4_1	1.0474	IL-10_1	0.777444	IL-12_1	0.523699	INF-γ_1	0.707995	TNF-α_1	0.802076
IL-10_M	35.75
IL-10_0	28.195	IL-2_0	IL-2_0.1	IL-2_1
IL-10_0.1	27.475	1	1.25054	0.802076
IL-10_1	27.87	IL-4_0	IL-4_0.1	IL-4_1
IL-12_M	32.72	1	1.41672	1.0474
IL-12_0	28.285	IL-10_0	IL-10_0.1	IL-10_1
IL-12_0.1	28.015	1	1.0407	0.777444
IL-12_1	28.53	IL-12_0	IL-12_0.1	IL-12_1
INF-γ_M	34.945	1	0.761837	0.523699
INF-γ_0	26.715	INF-γ_0	INF-γ_0.1	INF-γ_1
INF-γ_0.1	26.07	1	0.98798	0.707995
INF-γ_1	26.525	TNF-α_0	TNF-α_0.1	TNF-α_1
TNF-α_M	29.27	1	1.02637	0.802076
TNF-α_0	24.915
TNF-α_0.1	24.215
TNF-α_1	24.545

## Sheet: 10
		△
GAPDH/B2M_0	16.47	IL-2_0	10.305	IL-4_0	7.15001	IL-10_0	7.67501	IL-12_0	10.63	INF-γ_0	6.20001	TNF-α_0	6.05001
GAPDH/B2M_0.1	16.5815	IL-2_0.1	10.7235	IL-4_0.1	7.33854	IL-10_0.1	7.88354	IL-12_0.1	10.9385	INF-γ_0.1	6.33354	TNF-α_0.1	6.33854
GAPDH/B2M_1	16.0225	IL-2_1	10.6175	IL-4_1	6.81255	IL-10_1	7.70755	IL-12_1	10.9375	INF-γ_1	5.91255	TNF-α_1	6.18255
IL-2_M	30.87	△△(to 0)
IL-2_0	26.775	IL-2_0	0	IL-4_0	0	IL-10_0	0	IL-12_0	0	INF-γ_0	0	TNF-α_0	0
IL-2_0.1	27.305	IL-2_0.1	0.418525	IL-4_0.1	0.188525	IL-10_0.1	0.208525	IL-12_0.1	0.308525	INF-γ_0.1	0.133525	TNF-α_0.1	0.288525
IL-2_1	26.64	IL-2_1	0.312535	IL-4_1	-0.337465	IL-10_1	0.0325349	IL-12_1	0.307535	INF-γ_1	-0.287465	TNF-α_1	0.132535
IL-4_M	32.705	Result
IL-4_0	23.62	IL-2_0	1	IL-4_0	1	IL-10_0	1	IL-12_0	1	INF-γ_0	1	TNF-α_0	1
IL-4_0.1	23.92	IL-2_0.1	0.748189	IL-4_0.1	0.877502	IL-10_0.1	0.865421	IL-12_0.1	0.807467	INF-γ_0.1	0.911601	TNF-α_0.1	0.818739
IL-4_1	22.835	IL-2_1	0.805226	IL-4_1	1.26353	IL-10_1	0.977701	IL-12_1	0.808021	INF-γ_1	1.22049	TNF-α_1	0.912227
IL-10_M	26.555
IL-10_0	24.145	IL-2_0	IL-2_0.1	IL-2_1
IL-10_0.1	24.465	1	0.748189	0.805226
IL-10_1	23.73	IL-4_0	IL-4_0.1	IL-4_1
IL-12_M	28.965	1	0.877502	1.26353
IL-12_0	27.1	IL-10_0	IL-10_0.1	IL-10_1
IL-12_0.1	27.52	1	0.865421	0.977701
IL-12_1	26.96	IL-12_0	IL-12_0.1	IL-12_1
INF-γ_M	30.595	1	0.807467	0.808021
INF-γ_0	22.67	INF-γ_0	INF-γ_0.1	INF-γ_1
INF-γ_0.1	22.915	1	0.911601	1.22049
INF-γ_1	21.935	TNF-α_0	TNF-α_0.1	TNF-α_1
TNF-α_M	27.355	1	0.818739	0.912227
TNF-α_0	22.52
TNF-α_0.1	22.92
TNF-α_1	22.205

[truncated: 2 more sheets: 11, 12]
